# Supplementary material for: CRISPR/Cas12a Collateral Cleavage Activity for Sensitive 3′–5′ Exonuclease Assay
Source: Biosensors (Basel). 2023 Oct 30;13(11):963. doi: 10.3390/bios13110963 (PMC10669037; doi:10.3390/bios13110963)
Supplement: Supplementary file 1 [file biosensors-13-00963-s001.zip]

Archive with 1 entries (1 files):
- biosensors-2598947-supplementary.pdf
